# Supplementary material for: Entomological surveillance of mosquitoes (Diptera: Culicidae), vectors of arboviruses, in an ecotourism park in Cachoeiras de Macacu, state of Rio de Janeiro-RJ, Brazil
Source: PLoS One. 2021 Dec 23;16(12):e0261244. doi: 10.1371/journal.pone.0261244 (PMC8699951; doi:10.1371/journal.pone.0261244)
Supplement: S1 File — (XLSX) [file pone.0261244.s001.xlsx]

## Sheet: Planilha1
Coordinates		species	Specimens	Season
S	HO
22º24.834’	42º36.825’	Culex (culex) spp.	13	Rainy season
22º24.834’	42º36.825’	Culex (Lutzia) spp.	10	Rainy season
22º24.834’	42º36.825’	Culex (microculex) spp.	1	Rainy season
22º24.834’	42º36.825’	Aedes (Stegomyia) albopictus	6	Rainy season
22º24.834’	42º36.825’	Aedes (Georgecraigius) fluviatilis	1	Rainy season
22º24.834’	42º36.825’	Aedes (Ochlerotatus) rhyacophilus	3	Rainy season
22º24.834’	42º36.825’	Aedes (Ochlerotatus) scapularis	1	Rainy season
22º24.834’	42º36.825’	Aedes (Ochlerotatus) serratus	3	Rainy season
22º24.834’	42º36.825’	Haemagogus leucocelaenus	1	Rainy season
22º24.834’	42º36.825’	Limatus durhamii	25	Rainy season
22º24.834’	42º36.825’	Limatus flavisetosus	9	Rainy season
22º24.834’	42º36.825’	Limatus paraensis	2	Rainy season
22º24.834’	42º36.825’	Runchomyia frontosus	2	Rainy season
22º24.834’	42º36.825’	Trichoprosopon obscurum	2	Rainy season
22º24.834’	42º36.825’	Trichoprosopon soaresi	4	Rainy season
22º24.834’	42º36.825’	Uranotaenia calosomata	1	Rainy season
22º24.834’	42º36.825’	Wyeomyia aporonoma	1	Rainy season
22º24.834’	42º36.825’	Wyeomyia flavifascies	1	Rainy season
22º24.834’	42º36.825’	Wyeomyia negrensis	2	Rainy season
22º 24.964’	42º 36.543’	Culex (carrollia) spp.	1	Rainy season
22º 24.964’	42º 36.543’	Culex (culex) spp.	2	Rainy season
22º 24.964’	42º 36.543’	Culex (Lutzia) spp.	3	Rainy season
22º 24.964’	42º 36.543’	Culex (melanoconion) spp.	2	Rainy season
22º 24.964’	42º 36.543’	Aedes (Georgecraigius) fluviatilis	2	Rainy season
22º 24.964’	42º 36.543’	Aedes (Ochlerotatus) scapularis	5	Rainy season
22º 24.964’	42º 36.543’	Aedes (Ochlerotatus) serratus	1	Rainy season
22º 24.964’	42º 36.543’	Aedes (Protomacleaya) terrens	2	Rainy season
22º 24.964’	42º 36.543’	Haemagogus leucocelaenus	1	Rainy season
22º 24.964’	42º 36.543’	Limatus durhamii	38	Rainy season
22º 24.964’	42º 36.543’	Limatus flavisetosus	10	Rainy season
22º 24.964’	42º 36.543’	Limatus paraensis	10	Rainy season
22º 24.964’	42º 36.543’	Runchomyia reversus	1	Rainy season
22º 24.964’	42º 36.543’	Trichoprosopon digitatum digitatum	3	Rainy season
22º 24.964’	42º 36.543’	Trichoprosopon obscurum	3	Rainy season
22º 24.964’	42º 36.543’	Trichoprosopon soaresi	12	Rainy season
22º 24.964’	42º 36.543’	Wyeomyia argenteorostris	1	Rainy season
22º 24.964’	42º 36.543’	Wyeomyia negrensis	1	Rainy season
22º 24.964’	42º 36.543’	Wyeomyia sp.	1	Rainy season
22º 24.964’	42º 36.543’	Anopheles (kerteszia) cruzii	4	Rainy season
22º 25.067’	42º 36.610’	Culex (carrollia) spp.	5	Rainy season
22º 25.067’	42º 36.610’	Culex (culex) spp.	40	Rainy season
22º 25.067’	42º 36.610’	Culex (Lutzia) spp.	4	Rainy season
22º 25.067’	42º 36.610’	Culex (melanoconion) spp.	2	Rainy season
22º 25.067’	42º 36.610’	Aedes (Georgecraigius) fluviatilis	15	Rainy season
22º 25.067’	42º 36.610’	Aedes (Ochlerotatus) scapularis	1	Rainy season
22º 25.067’	42º 36.610’	Aedes (Protomacleaya) terrens	4	Rainy season
22º 25.067’	42º 36.610’	Haemagogus leucocelaenus	5	Rainy season
22º 25.067’	42º 36.610’	Sabethes (sabethes) chloropterus	1	Rainy season
22º 25.067’	42º 36.610’	Sabethes (sabethes) belisarioi	1	Rainy season
22º 25.067’	42º 36.610’	Limatus durhamii	16	Rainy season
22º 25.067’	42º 36.610’	Limatus flavisetosus	5	Rainy season
22º 25.067’	42º 36.610’	Limatus paraensis	1	Rainy season
22º 25.067’	42º 36.610’	Runchomyia frontosus	2	Rainy season
22º 25.067’	42º 36.610’	Runchomyia lunatus	10	Rainy season
22º 25.067’	42º 36.610’	Trichoprosopon pallidiventer	1	Rainy season
22º 25.067’	42º 36.610’	Trichoprosopon digitatum digitatum	2	Rainy season
22º 25.067’	42º 36.610’	Trichoprosopon obscurum	3	Rainy season
22º 25.067’	42º 36.610’	Trichoprosopon soaresi	15	Rainy season
22º 25.067’	42º 36.610’	Wyeomyia argenteorostris	13	Rainy season
22º 25.067’	42º 36.610’	Wyeomyia confusa	1	Rainy season
22º 25.067’	42º 36.610’	Wyeomyia negrensis	16	Rainy season
22º 25.067’	42º 36.610’	Anopheles (kerteszia) cruzii	4	Rainy season
22º 24.877’	42º 36.527’	Culex (culex) spp.	68	Rainy season
22º 24.877’	42º 36.527’	Culex (Lutzia) spp.	1	Rainy season
22º 24.877’	42º 36.527’	Culex (microculex) spp.	2	Rainy season
22º 24.877’	42º 36.527’	Aedes (Georgecraigius) fluviatilis	26	Rainy season
22º 24.877’	42º 36.527’	Aedes (Ochlerotatus) rhyacophilus	1	Rainy season
22º 24.877’	42º 36.527’	Aedes (Ochlerotatus) scapularis	43	Rainy season
22º 24.877’	42º 36.527’	Aedes (Ochlerotatus) serratus	1	Rainy season
22º 24.877’	42º 36.527’	Aedes (Protomacleaya) terrens	2	Rainy season
22º 24.877’	42º 36.527’	Haemagogus janthinomys/capricornii	1	Rainy season
22º 24.877’	42º 36.527’	Haemagogus leucocelaenus	13	Rainy season
22º 24.877’	42º 36.527’	Limatus durhamii	41	Rainy season
22º 24.877’	42º 36.527’	Limatus flavisetosus	10	Rainy season
22º 24.877’	42º 36.527’	Limatus paraensis	11	Rainy season
22º 24.877’	42º 36.527’	Runchomyia frontosus	5	Rainy season
22º 24.877’	42º 36.527’	Runchomyia lunatus	2	Rainy season
22º 24.877’	42º 36.527’	Runchomyia reversus	3	Rainy season
22º 24.877’	42º 36.527’	Trichoprosopon digitatum digitatum	9	Rainy season
22º 24.877’	42º 36.527’	Trichoprosopon obscurum	2	Rainy season
22º 24.877’	42º 36.527’	Trichoprosopon soaresi	18	Rainy season
22º 24.877’	42º 36.527’	Wyeomyia aporonoma	3	Rainy season
22º 24.877’	42º 36.527’	Wyeomyia argenteorostris	5	Rainy season
22º 24.877’	42º 36.527’	Wyeomyia confusa	1	Rainy season
22º 24.877’	42º 36.527’	Wyeomyia flavifascies	2	Rainy season
22º 24.877’	42º 36.527’	Wyeomyia negrensis	9	Rainy season
22º 24.877’	42º 36.527’	Wyeomyia serratoria	1	Rainy season
22º 25.010’	42º 36.391’	Culex (carrollia) spp.	3	Rainy season
22º 25.010’	42º 36.391’	Culex (culex) spp.	36	Rainy season
22º 25.010’	42º 36.391’	Culex (Lutzia) spp.	5	Rainy season
22º 25.010’	42º 36.391’	Culex (microculex) spp.	6	Rainy season
22º 25.010’	42º 36.391’	Aedes (Stegomyia) albopictus	1	Rainy season
22º 25.010’	42º 36.391’	Aedes (Georgecraigius) fluviatilis	23	Rainy season
22º 25.010’	42º 36.391’	Aedes (Ochlerotatus) scapularis	4	Rainy season
22º 25.010’	42º 36.391’	Aedes (Protomacleaya) terrens	3	Rainy season
22º 25.010’	42º 36.391’	Haemagogus janthinomys/capricornii	2	Rainy season
22º 25.010’	42º 36.391’	Haemagogus leucocelaenus	6	Rainy season
22º 25.010’	42º 36.391’	Limatus durhamii	25	Rainy season
22º 25.010’	42º 36.391’	Limatus flavisetosus	8	Rainy season
22º 25.010’	42º 36.391’	Limatus paraensis	7	Rainy season
22º 25.010’	42º 36.391’	Runchomyia frontosus	5	Rainy season
22º 25.010’	42º 36.391’	Runchomyia lunatus	4	Rainy season
22º 25.010’	42º 36.391’	Trichoprosopon pallidiventer	1	Rainy season
22º 25.010’	42º 36.391’	Trichoprosopon digitatum digitatum	6	Rainy season
22º 25.010’	42º 36.391’	Trichoprosopon obscurum	3	Rainy season
22º 25.010’	42º 36.391’	Trichoprosopon soaresi	18	Rainy season
22º 25.010’	42º 36.391’	Uranotaenia calosomata	4	Rainy season
22º 25.010’	42º 36.391’	Wyeomyia aporonoma	5	Rainy season
22º 25.010’	42º 36.391’	Wyeomyia argenteorostris	8	Rainy season
22º 25.010’	42º 36.391’	Wyeomyia celaenocephala	1	Rainy season
22º 25.010’	42º 36.391’	Wyeomyia negrensis	13	Rainy season
22º 25.010’	42º 36.391’	Anopheles (kerteszia) cruzii	7	Rainy season
22º24.834’	42º36.825’	Aedes (Stegomyia) albopictus	2	Dry season
22º24.834’	42º36.825’	Limatus durhamii	19	Dry season
22º24.834’	42º36.825’	Limatus paraensis	13	Dry season
22º24.834’	42º36.825’	Trichoprosopon soaresi	1	Dry season
22º24.834’	42º36.825’	Uranotaenia calosomata	1	Dry season
22º24.834’	42º36.825’	Wyeomyia argenteorostris	1	Dry season
22º24.834’	42º36.825’	Wyeomyia confusa	1	Dry season
22º 24.964’	42º 36.543’	Culex (culex) spp.	1	Dry season
23º 24.964’	43º 36.543’	Aedes (Georgecraigius) fluviatilis	1	Dry season
24º 24.964’	44º 36.543’	Limatus durhamii	7	Dry season
25º 24.964’	45º 36.543’	Limatus paraensis	4	Dry season
26º 24.964’	46º 36.543’	Runchomyia lunatus	4	Dry season
27º 24.964’	47º 36.543’	Trichoprosopon soaresi	1	Dry season
28º 24.964’	48º 36.543’	Wyeomyia (phoniomyia) davisi	3	Dry season
29º 24.964’	49º 36.543’	Wyeomyia aporonoma	1	Dry season
30º 24.964’	50º 36.543’	Wyeomyia negrensis	1	Dry season
22º 25.067’	42º 36.610’	Aedes (Georgecraigius) fluviatilis	1	Dry season
22º 25.067’	42º 36.610’	Aedes (Protomacleaya) terrens	4	Dry season
22º 25.067’	42º 36.610’	Limatus durhamii	10	Dry season
22º 25.067’	42º 36.610’	Limatus flavisetosus	10	Dry season
22º 25.067’	42º 36.610’	Limatus paraensis	40	Dry season
22º 25.067’	42º 36.610’	Runchomyia frontosus	1	Dry season
22º 25.067’	42º 36.610’	Runchomyia lunatus	2	Dry season
22º 25.067’	42º 36.610’	Trichoprosopon pallidiventer	1	Dry season
22º 25.067’	42º 36.610’	Trichoprosopon digitatum digitatum	4	Dry season
22º 25.067’	42º 36.610’	Trichoprosopon digitatum townsendi	1	Dry season
22º 25.067’	42º 36.610’	Trichoprosopon obscurum	4	Dry season
22º 25.067’	42º 36.610’	Trichoprosopon soaresi	28	Dry season
22º 25.067’	42º 36.610’	Wyeomyia aporonoma	4	Dry season
22º 25.067’	42º 36.610’	Wyeomyia argenteorostris	12	Dry season
22º 25.067’	42º 36.610’	Wyeomyia confusa	10	Dry season
22º 25.067’	42º 36.610’	Wyeomyia flavifascies	5	Dry season
22º 25.067’	42º 36.610’	Wyeomyia negrensis	14	Dry season
22º 25.067’	42º 36.610’	Wyeomyia serratoria	2	Dry season
22º 25.067’	42º 36.610’	Anopheles (kerteszia) cruzii	2	Dry season
22º 24.877’	42º 36.527’	Culex (carrollia) spp.	1	Dry season
22º 24.877’	42º 36.527’	Culex (culex) spp.	3	Dry season
22º 24.877’	42º 36.527’	Culex (Lutzia) spp.	1	Dry season
22º 24.877’	42º 36.527’	Aedes (Georgecraigius) fluviatilis	2	Dry season
22º 24.877’	42º 36.527’	Aedes (Ochlerotatus) scapularis	1	Dry season
22º 24.877’	42º 36.527’	Aedes (Protomacleaya) terrens	3	Dry season
22º 24.877’	42º 36.527’	Haemagogus leucocelaenus	3	Dry season
22º 24.877’	42º 36.527’	Limatus durhamii	4	Dry season
22º 24.877’	42º 36.527’	Limatus flavisetosus	3	Dry season
22º 24.877’	42º 36.527’	Limatus paraensis	6	Dry season
22º 24.877’	42º 36.527’	Runchomyia frontosus	2	Dry season
22º 24.877’	42º 36.527’	Runchomyia lunatus	1	Dry season
22º 24.877’	42º 36.527’	Runchomyia reversus	6	Dry season
22º 24.877’	42º 36.527’	Trichoprosopon digitatum digitatum	7	Dry season
22º 24.877’	42º 36.527’	Trichoprosopon obscurum	1	Dry season
22º 24.877’	42º 36.527’	Trichoprosopon soaresi	9	Dry season
22º 24.877’	42º 36.527’	Wyeomyia (phoniomyia) davisi	10	Dry season
22º 24.877’	42º 36.527’	Wyeomyia aporonoma	1	Dry season
22º 24.877’	42º 36.527’	Wyeomyia argenteorostris	2	Dry season
22º 24.877’	42º 36.527’	Wyeomyia confusa	2	Dry season
22º 24.877’	42º 36.527’	Wyeomyia negrensis	4	Dry season
22º 24.877’	42º 36.527’	Wyeomyia serratoria	1	Dry season
22º 25.010’	42º 36.391’	Aedes (Stegomyia) albopictus	1	Dry season
22º 25.010’	42º 36.391’	Limatus durhamii	2	Dry season
22º 25.010’	42º 36.391’	Limatus paraensis	2	Dry season
22º 25.010’	42º 36.391’	Runchomyia frontosus	1	Dry season
22º 25.010’	42º 36.391’	Runchomyia reversus	1	Dry season
22º 25.010’	42º 36.391’	Trichoprosopon digitatum digitatum	2	Dry season
22º 25.010’	42º 36.391’	Trichoprosopon soaresi	4	Dry season
22º 25.010’	42º 36.391’	Wyeomyia argenteorostris	2	Dry season
22º 25.010’	42º 36.391’	Wyeomyia negrensis	3	Dry season
22º 25.010’	42º 36.391’	Wyeomyia serratoria	2	Dry season
