# Supplementary material for: Entomological surveillance of mosquitoes (Diptera: Culicidae), vectors of arboviruses, in an ecotourism park in Cachoeiras de Macacu, state of Rio de Janeiro-RJ, Brazil
Source: PLoS One. 2021 Dec 23;16(12):e0261244. doi: 10.1371/journal.pone.0261244 (PMC8699951; doi:10.1371/journal.pone.0261244)
Supplement: S2 File — (XLSX) [file pone.0261244.s002.xlsx]

## Sheet: Planilha1
	Rainy season					Dry season
	SP 1	SP 2	SP 3	SP 4	SP 5	SP 1	SP 2	SP 3	SP 4	SP 5
Culex (carrollia) spp.	0	1	5	0	3	0	0	0	1	0
Culex (culex) spp.	13	2	40	68	36	0	1	0	3	0
Culex (Lutzia) spp.	10	3	4	1	5	0	0	0	1	0
Culex (melanoconion) spp.	0	2	2	0	0	0	0	0	0	0
Culex (microculex) spp.	1	0	0	2	6	0	0	0	0	0
Aedes (Stegomyia) albopictus	6	0	0	0	1	2	0	0	0	1
Aedes (Georgecraigius) fluviatilis	1	2	15	26	23	0	1	1	2	0
Aedes (Ochlerotatus) rhyacophilus	3	0	0	1	0	0	0	0	0	0
Aedes (Ochlerotatus) scapularis	1	5	1	43	4	0	0	0	1	0
Aedes (Ochlerotatus) serratus	3	1	0	1	0	0	0	0	0	0
Aedes (Protomacleaya) terrens	0	2	4	2	3	0	0	4	3	0
Haemagogus janthinomys/capricornii	0	0	0	1	2	0	0	0	0	0
Haemagogus leucocelaenus	1	1	5	13	6	0	0	0	3	0
Sabethes (sabethes) chloropterus	0	0	1	0	0	0	0	0	0	0
Sabethes (sabethes) belisarioi	0	0	1	0	0	0	0	0	0	0
Limatus durhamii	25	38	16	41	25	19	7	10	4	2
Limatus flavisetosus	9	10	5	10	8	0	0	10	3	0
Limatus paraensis	2	10	1	11	7	13	4	40	6	2
Runchomyia frontosus	2	0	2	5	5	0	0	1	2	1
Runchomyia lunatus	0	0	10	2	4	0	4	2	1	0
Runchomyia reversus	0	1	0	3	0	0	0	0	6	1
Trichoprosopon pallidiventer	0	0	1	0	1	0	0	1	0	0
Trichoprosopon digitatum digitatum	0	3	2	9	6	0	0	4	7	2
Trichoprosopon digitatum townsendi	0	0	0	0	0	0	0	1	0	0
Trichoprosopon obscurum	2	3	3	2	3	0	0	4	1	0
Trichoprosopon soaresi	4	12	15	18	18	1	1	28	9	4
Uranotaenia calosomata	1	0	0	0	4	1	0	0	0	0
Wyeomyia (phoniomyia) davisi	0	0	0	0	0	0	3	0	10	0
Wyeomyia aporonoma	1	0	0	3	5	0	1	4	1	0
Wyeomyia argenteorostris	0	1	13	5	8	1	0	12	2	2
Wyeomyia celaenocephala	0	0	0	0	1	0	0	0	0	0
Wyeomyia confusa	0	0	1	1	0	1	0	10	2	0
Wyeomyia flavifascies	1	0	0	2	0	0	0	5	0	0
Wyeomyia negrensis	2	1	16	9	13	0	1	14	4	3
Wyeomyia serratoria	0	0	0	1	0	0	0	2	1	2
Wyeomyia sp.	0	1	0	0	0	0	0	0	0	0
Anopheles (kerteszia) cruzii	0	4	4	0	7	0	0	2	0	0
Total:	88	103	165	280	204	38	23	155	73	20
